# Supplementary material for: Deletion of steD gene and yejAE operons in LPS-deficient Salmonella elicits strong t cell immunity and complete protection against homologous serotypes
Source: Front Microbiol. 2026 Jun 17;17:1827967. doi: 10.3389/fmicb.2026.1827967 (PMC13319094; doi:10.3389/fmicb.2026.1827967)
Supplement: Supplementary file 1 [file Data_Sheet_1.zip]

Archive with 4 entries (3 files):
- original gel images/
- original gel images/Fig.S1.tif
- original gel images/Fig.S2.tif
- original gel images/Fig.S3.tif
